# Supplementary material for: HDAC11 inhibition triggers bimodal thermogenic pathways to circumvent adipocyte catecholamine resistance
Source: J Clin Invest. 2023 Oct 2;133(19):e168192. doi: 10.1172/JCI168192 (PMC10541202; doi:10.1172/JCI168192)
Supplement: Supporting data values [file jci-133-168192-s012.xlsx]

## Sheet: Suppl Fig 1
Suppl Figure 1A					Suppl Figure 1B					Suppl Figure 1C					Suppl Figure 1D
WT chow	WT HFD	cKO chow	cKO HFD		WT chow	WT HFD	cKO chow	cKO HFD		WT chow	WT HFD	cKO chow	cKO HFD		mins	WT chow			cKO chow			WT HFD							cKO HFD
10.7812	66.0853	12.6038	40.0763		8.89	18.26	7.37	15.98		13.2	24.5	13.6	27.46		0	80	111	101	117	86	95	140	144	145	141	142	143	160	137	142	116	130	114	144	112
9.49152	61.0931	2.91971	39.291		9.31	16.87	8.79	14.6		15.3	24.23	16.6	25.15		15	138	231	301	199	206	183	373	384	387	375	378	402	432	264	390	301	343	255	384	289
7.66537	53.0364	3.27206	44.8106		9.09	16.7	6.65	10.15		16.95	22.91	12.45	23.77		30	138	313	301	246	245	154	466	481	484	469	473	490	455	329	488	376	428	319	481	361
8.5098	55.7322	8.4098	46.7323		9.72	16.59	9.34	13.1		20.44	25.72	26.34	25.75		60	62	181	103	169	169	73	315	328	331	318	321	336	390	227	281	293	214	249	275	282
8.96193	56.5447	8.5098	33.1502		8.57	15.94	8.14	11.92		18.14	25.86	23.51	14.51		90	111	155	112	148	148	106	218	228	230	220	223	234	214	178	218	227	168	164	213	219
8.5098	54.1772	11.0333	47.9008		13.6	18.2	10.02	5.82		16.74	25.73	26.61	20.28		120	88	123	112	129	95	105	164	169	170	165	166	168	187	161	166	136	153	134	169	132
8.4098	59.0157	2.21895	47.6191		8.69	13.05	5.21	17.5		18.61	19.68	19.79	25.44

## Sheet: Suppl Fig 4
Suppl Figure 4B
5 min FT895 -H89	5 min FT895 +H89	15 min FT895 -H89	15 min FT895 +H89	30 min FT895 -H89	30 min FT895 +H89	60 min FT895 -H89	60 min FT895 +H89
0.966679	1.12223	0.925816	1.19538	1.3341	0.693982	1.10529	0.348397
1.03332	1.0235	1.00959	1.21603	1.14779	1.14693	1.21058	0.35258
1.08948	0.994133	0.896766	0.817771	0.859026	0.821705	0.895483	0.32432
0.910523	0.954151	0.842634	0.825134	0.91123	0.906528	0.781226	0.299448
0.984046	0.950577	0.904437	1.23759	1.26886	1.09791	0.98318	0.248776
1.01595	1.07894	1.0661	1.09819	1.14009	0.974953	1.09585	0.255139

## Sheet: Suppl Fig 6
Suppl Figure 6C
shC Iso	shC FSK	shC FT895	shAdrb2 Iso	shAdrb2 FSK	shAdrb2 FT895
0.830261	0.940453	0.556793	0	0.510128	0.48989
1.25612	0.653667	0.717413	0	0.575244	0.531506
0.913618	0.733585	0.516139	0	0.544949	0.571543

## Sheet: Suppl Fig 7
Suppl Figure 7B					Suppl Figure 7D					Suppl Figure 7F
5 min FT895 -L-748,337	5 min FT895 +L-748,337	60 min FT895 -L-748,337	60 min FT895 +L-748,337		5 min FT895 -ICI-118,551	5 min FT895 +ICI-118,551	60 min FT895 -ICI-118,551	60 min FT895 +ICI-118,551		5 min FT895 -L+ICI	5 min FT895 +L+ICI	60 min FT895 -L+ICI	60 min FT895 +L+ICI
0.907236	1.02416	0.997987	0.847608		0.760923	1.43378	1.26728	0.900671		0.883509	0.947086	1.0936	1.33107
1.02761	0.920064	1.05774	0.981748		1.06276	1.10042	1.16543	0.833355		1.16956	1.3495	1.13534	0.867737
1.06515	0.868871	1.02027	0.902049		1.16848	1.18524	0.84005	0.615685		1.04577	1.18658	1.24111	1.28256

## Sheet: Figure 1
Figure 1F							Figure 1G							Figure 1K															Figure 1L
Ewat		ingWAT		BAT			Ewat		ingWAT		BAT			Control							cKO								Ewat		ingWAT		BAT
WT	cKO	WT	cKO	WT	cKO		WT	cKO	WT	cKO	WT	cKO		38	37.6	37.8	37.9	36.6	36.5	37.2	38.3	38.1	37.9	38.6	37.6	37.6	37.9		Control	cKO	Control	cKO	Control	cKO
0.751758	0.413482	0.918069	0.480553	1.07319	0.494305		0.54319	4.23131	0.125612	17.5201	0.83881	1.73487		36.9	36.4	37	36.5	36.2	36.1	36.5	37.2	37.3	36.9	37.1	37.4	37	37.2		55.0912	21.1392	15.5553	7.90439	2.97248	3.05094
1.17225	0.401535	1.02213	0.472607	0.986947	0.47619		1.0754	6.58506	0.949253	14.8988	1.16578	1.78389		36.2	36.2	36.5	36.5	36.1	36	36.4	37	36.8	36.7	36.8	37.3	36.9	37.7		52.3065	57.4956	17.6062	18.7651	3.76469	7.18315
1.076	0.419042	1.0598	0.504947	0.93986	0.426912		1.38141	6.09356	1.92513	18.3513	0.995412	1.47513		36	35.9	35.5	35.6	35.8	35.5	35.9	36.7	36.5	36.5	36.4	36.8	36.6	37		43.6501	52.1511	16.6283	15.0427	3.42884	4.5999
														35.8	35.5	35.3	35.5	35.7	35.4	35.5	36.7	36.8	36.3	36.2	36.4	36.5	36.8		38.16	37.2211	12.2406	8.9694	3.80504	5.15319
														35.5	35.4	35.2	35.5	35.5	35.3	35.5	36.3	36	35.9	36	36.1	36.2	36.5		60.9373	44.6845	22.4648	10.9894	3.07463	7.33185
																													58.0394	36.5839	15.0515	10.6537	2.68485	5.57764
																													94.5179	56.1055	15.7613	9.76734	3.38036	4.38056

## Sheet: Figure 2
Figure 2B																Figure 2C							Figure 2E
Vehicle								FT895								Ewat		ingWAT		BAT			Ewat		ingWAT		BAT
38	38.1	38	37.8	37.8	38.2	37.6	38.1	38	38.9	39	38.4	39.1	38.7	38.4		Vehicle	FT895	Vehicle	FT895	Vehicle	FT895		Vehicle	FT895	Vehicle	FT895	Vehicle	FT895
36.9	36	36.9	36.1	37.3	37.8	36.7	36.6	36.6	37.6	37.6	38.6	38.9	38.4	37.9		19.681	13.8121	8.28763	6.75041	5.63514	5.75642		35.221	140.413	64.85	122.553	167.251	189.902
36.4	35.3	36.5	36	36.7	36.3	36	36	37	37.7	37.2	38.4	38.8	38.2	37.6		25.4667	16.8002	11.7775	7.4117	6.31638	6.86347		74.541	141.88	42.975	138.536	126.752	182.279
35.8	36.1	36	36.2	36.3	36.1	36	36	37	37.6	36.9	37.6	38	37.5	37.4		34.7076	20.0107	13.7706	6.88604	5.76945	6.46335		68.319	123.333	42.347	157.257	129.422	211.602
36	36	35.9	36	36	36	35.8	35.9	37.1	37.4	37	37.2	37.6	37.1	37		24.4426	11.3337	7.93677	6.53348	5.76262	8.38492		74.945	130.637	46.21	159.432	108.741	179.444
36.2	36.1	36.2	36.3	35.9	35.8	36	36	37.2	37.8	37.3	37.3	37.5	37.6	37.6		19.1028		10.4543		2.98694
																41.9777	18.9482	17.7821	9.59802	3.97765	7.62115
																23.8371	7.7733	12.0787	4.63751	2.67978	5.25316
																18.0282	14.8731	9.70621	6.6436	3.27119	7.75663

## Sheet: Figure 3
Figure 3B			Figure 3E			Figure 3I									Figure 3J
Veh	1 h FT895		Veh	1 h FT895		Veh	5 min	15 min	30 min	1 h	2 h	6 h	20 h		Veh	5 min FT895	60 min FT895
0.450091	10.6364		0.925926	2.21429		1.00785	1.1899	0.984647	2.00099	2.97944	3.99475	4.20048	5.02899		0.596893	1.21929	2.90553
1.19065	10.3764		0.994791	2.00563		0.837949	2.07489	1.33849	1.20399	4.00829	2.77799	3.93004	4.27485		1.14123	1.24819	2.49657
1.35926	8.3257		1.07928	2.47067		1.17495	0.748595	0.837839	1.10234	3.89304	3.00275	3.00275	3.99749		1.46801	1.0419	4.08911

## Sheet: Figure 4
Figure 4B
FT895	ActD + FT895	CHX + FT895	FT895	ActD + FT895	CHX + FT895
1.0844	1.03418	0.228788	1.16516	0.724151	0.19764
1.11524	0.934362	0.0932168	0.998366	0.712157	0.0488301
0.800356	0.850858	0.272923	0.836478	0.527263	0.231203

## Sheet: Figure 7
Figure 7C					Figure 7E
Veh FT895 5 min	H89 FT895 5 min	Veh FT895 60 min	H89 FT895 60 min		Veh	FT895 5 min	H89 +FT895 5 min	FT895 60 min	H89 +FT895 60 min
0.745626	0.824074	0.786288	0.386692		0.950409	0.402873	0.739661	1.90949	0.232547
0.975976	0.78461	1.17942	0.289187		1.16569	0.37208	0.718085	3.37569	0.793962
1.2784	0.545191	1.71245	0.287347		0.902619	0.675873	1.11227	2.29383	1.44375

## Sheet: Figure 8
Figure 8C							Figure 8G
Veh pre CL	Veh pre For	Veh pre FT895	CL pre CL	CL pre For	CL pre FT895		shControl CL	shControl FSK	shControl FT	shAdrb3 CL	shAdrb3 FSK	shAdrb3 FT
1	0.950723	1.02356	0.485253	0.81141	0.884646		0.897944	1.11571	0.876844	0.329698	0.866871	0.837757
1	1.17055	0.560698	0.405709	0.941858	1.0733		1.12147	1.04668	0.977651	0.281037	0.925634	0.983333
1	0.915231	0.88178	0.16972	0.905863	0.917998		0.980589	1.04351	0.777783	0.434782	0.723982	0.824183
1	1.15678	1.01541	0.304113	1.07743	1.11633

[truncated: 1 more sheets: Figure 10]
